# Supplementary material for: A Systematic Review and Meta-Analysis of Physical Activity Interventions in Colorectal Cancer Survivors: An Evidence Evaluation Attempt Across Racial/Ethnic Groups
Source: Healthcare (Basel). 2025 Dec 5;13(24):3198. doi: 10.3390/healthcare13243198 (PMC12732477; doi:10.3390/healthcare13243198)
Supplement: Supplementary file 1 [file healthcare-13-03198-s001.zip]

Archive with 1 entries (1 files):
- healthcare-3971801-supplementary.pdf
